# Supplementary material for: Patient-Derived Explants of Colorectal Cancer: Histopathological and Molecular Analysis of Long-Term Cultures
Source: Cancers (Basel). 2021 Sep 19;13(18):4695. doi: 10.3390/cancers13184695 (PMC8465429; doi:10.3390/cancers13184695)
Supplement: Supplementary file 1 [file cancers-13-04695-s001.zip]

Archive with 1 entries (1 files):
- cancers-1383702-supplementary.pdf
